# Supplementary material for: Obesity and metabolic abnormalities as risks of alcoholic fatty liver in men: NAGALA study
Source: BMC Gastroenterol. 2021 Aug 9;21:321. doi: 10.1186/s12876-021-01893-4 (PMC8353849; doi:10.1186/s12876-021-01893-4)
Supplement: Supplementary file 5 — Additional file 5. Table S1. Comparison of subjects who consume alcohol more than 0 g and less than 420 g/week with and without fatty liver. Data are expressed as frequency (percentages %) for categorical variables, or median (interquartile range) for continuous variables. Comparisons between the groups were performed with the Pearson's chi-square test for categorical variables and with the Mann-Whitney U test or Kruskal-Wallis test for continuous variables. HDL, high-density lipoprotein; LDL, low-density lipoprotein; BMI, body mass index; HbA1c, hemoglobin A1c; AST, aspartate-aminotransferase; ALT, alanine aminotransferase; GGT, γ-glutamyltransferase; Alb, albumin. [file 12876_2021_1893_MOESM5_ESM.xlsx]

## Sheet: Sheet1
	No fatty liver	Incident fatty liver	P value
Number	7502	2465
Exerciser, N(%)	1583 (21.1)	400 (16.2)	<0.0001
Never Smoker, N(%)	2265 (30.2)	662 (26.9)	<0.0001
Ex Smoker, N(%)	2262 (30.2)	707 (28.7)
Current smoker, N(%)	2975 (39.7)	1096 (44.5)
Diabetes, N(%)	305 (4.1)	149 (6.0)	<0.0001
High blood pressure, N(%)	1848 (24.6)	755 (30.6)	<0.0001
High blood glucose, N(%)	2302 (30.7)	943 (38.3)	<0.0001
High triglycerides, N(%)	896 (11.9)	655 (26.6)	<0.0001
Low HDL-cholesterol, N(%)	1090 (14.5)	645 (26.2)	<0.0001
Age, year	44 (17)	43 (13)	0.004
BMI, kg/m2	22 (3.1)	23.3 (3.2)	<0.0001
Systolic blood pressure, mmHg	117.5 (19)	120 (20.5)	<0.0001
Diastolic blood pressure, mmHg	74 (13.5)	75.5 (14)	<0.0001
Fasting blood glucose, mg/dl	95 (11)	97 (12)	<0.0001
HbA1c, %	5.2 (0.6)	5.2 (0.6)	<0.0001
Total cholesterol, mg/dl	194 (44)	202 (45)	<0.0001
Triglyserides, mg/dl	78 (58)	107 (78.5)	<0.0001
HDL-cholesterol, mg/dl	52.1 (18.7)	46.1 (15.4)	<0.0001
LDL-cholesterol, mg/dl	122 (40.7)	129.6 (41.2)	<0.0001
Non HDL-cholesterol, mg/dl	140.1 (45)	153.8 (45.2)	<0.0001
AST, IU/L	18 (6)	19 (6)	<0.0001
ALT, IU/L	17 (9.3)	21 (11)	<0.0001
GGT, IU/L	19 (16)	23 (23)	<0.0001
Alb, g/dl	4.4 (0.3)	4.4 (0.2)	<0.0001
Platelet, 104/mL	22.5 (6.4)	23.2 (6.7)	<0.0001
FIB4index	0.82 (0.5)	0.75 (0.42)	<0.0001
NAFLD Fibrosis score	-2.71 (1.36)	-2.82 (1.33)	<0.0001
Alcohol consumption, g/week	90 (118)	90 (118)	0.13
