# Supplementary material for: Obesity and metabolic abnormalities as risks of alcoholic fatty liver in men: NAGALA study
Source: BMC Gastroenterol. 2021 Aug 9;21:321. doi: 10.1186/s12876-021-01893-4 (PMC8353849; doi:10.1186/s12876-021-01893-4)
Supplement: Supplementary file 6 — Additional file 6. Table S2. Comparison of subjects who consume no alcohol with and without fatty liver. Data are expressed as frequency (percentages %) for categorical variables, or median (interquartile range) for continuous variables. Comparisons between the groups were performed with the Pearson's chi-square test for categorical variables and with the Mann-Whitney U test or Kruskal-Wallis test for continuous variables. HDL, high-density lipoprotein; LDL, low-density lipoprotein; BMI, body mass index; HbA1c, hemoglobin A1c; AST, aspartate-aminotransferase; ALT, alanine aminotransferase; GGT, γ-glutamyltransferase; Alb, albumin. [file 12876_2021_1893_MOESM6_ESM.xlsx]

## Sheet: Sheet1
	No fatty liver	Incident fatty liver	P value
Number	1812	771
Exerciser, N(%)	372 (20.5)	129 (16.7)	0.025
Never Smoker, N(%)	626 (34.5)	259 (33.6)	0.28
Ex Smoker, N(%)	465 (25.7)	181 (23.5)
Current smoker, N(%)	721 (39.8)	331 (42.9)
Diabetes, N(%)	115 (6.3)	47 (6.1)	0.81
High blood pressure, N(%)	355 (19.6)	199 (25.8)	0.0004
High blood glucose, N(%)	488 (26.9)	274 (35.5)	<0.0001
High triglycerides, N(%)	204 (11.3)	163 (21.1)	<0.0001
Low HDL-cholesterol, N(%)	415 (22.9)	280 (36.3)	<0.0001
Age, year	45 (17)	42 (14)	<0.0001
BMI, kg/m2	21.6 (3.4)	23.1 (3.3)	<0.0001
Systolic blood pressure, mmHg	115 (18.5)	118 (21)	<0.0001
Diastolic blood pressure, mmHg	72 (12.5)	74 (13.5)	<0.0001
Fasting blood glucose, mg/dl	94 (11)	96 (13)	0.0002
HbA1c, %	5.2 (0.6)	5.2 (0.7)	0.53
Total cholesterol, mg/dl	196 (44)	201 (46)	0.01
Triglyserides, mg/dl	79 (56)	97 (68.2)	<0.0001
HDL-cholesterol, mg/dl	48 (17.6)	43 (13.3)	<0.0001
LDL-cholesterol, mg/dl	128.5 (40)	132.1 (41.8)	0.0003
Non HDL-cholesterol, mg/dl	146 (45.5)	156.6 (46)	<0.0001
AST, IU/L	17 (7)	18 (6)	0.11
ALT, IU/L	16 (9)	20 (11)	<0.0001
GGT, IU/L	15 (9)	18 (12)	<0.0001
Alb, g/dl	4.4 (0.3)	4.4 (0.3)	0.0002
Platelet, 104/mL	22.6 (6.3)	23.4 (6.5)	0.002
FIB4index	0.82 (0.53)	0.71 (0.44)	<0.0001
NAFLD Fibrosis score	-2.69 (1.44)	-2.88 (1.37)	<0.0001
