# Supplementary material for: Obesity and metabolic abnormalities as risks of alcoholic fatty liver in men: NAGALA study
Source: BMC Gastroenterol. 2021 Aug 9;21:321. doi: 10.1186/s12876-021-01893-4 (PMC8353849; doi:10.1186/s12876-021-01893-4)
Supplement: Supplementary file 7 — Additional file 7. Table S3. Adjusted Cox proportional hazards models for developing fatty liver in subjects with alcohol intake more than 0 g and less than 420 g/week. aData adjusted for age, BMI, high blood pressure, high blood glucose, high triglycerides, low HDL cholesterol, smoking status, alcohol consumption. BMI, body mass index; HDL, high-density lipoprotein; HR, hazard ratio; CI, confidence interval. [file 12876_2021_1893_MOESM7_ESM.xlsx]

## Sheet: Sheet1
	aHR(95% CI) a	P value
Age (1 year)	1.00(1.00-1.00)	0.44
BMI (1 kg/m2)	1.20(1.18-1.22)	<0.0001
High blood pressure	1.07(0.97-1.17)	0.18
High blood glucose	1.34(1.23-1.46)	<0.0001
High triglycerides	1.71(1.55-1.89)	<0.0001
low HDL cholesterol	1.17(1.06-1.29)	0.002
Never smoker	Ref
Ex smoker	1.02(0.91-1.14)	0.73
Current smoker	1.08(0.98-1.19)	0.13
Alcohol consumption (1 g/week)	1.00(1.00-1.00)	0.11
