# Supplementary material for: Obesity and metabolic abnormalities as risks of alcoholic fatty liver in men: NAGALA study
Source: BMC Gastroenterol. 2021 Aug 9;21:321. doi: 10.1186/s12876-021-01893-4 (PMC8353849; doi:10.1186/s12876-021-01893-4)
Supplement: Supplementary file 8 — Additional file 8. Table S4. Adjusted Cox proportional hazards models for developing fatty liver in subjects who consume no alcohol. aData adjusted for age, BMI, high blood pressure, high blood glucose, high triglycerides, low HDL cholesterol, smoking status, alcohol consumption. BMI, body mass index; HDL, high-density lipoprotein; HR, hazard ratio; CI, confidence interval. [file 12876_2021_1893_MOESM8_ESM.xlsx]

## Sheet: Sheet1
	aHR(95% CI) a	P value
Age (1 year)	0.99(0.99-1.00)	0.39
BMI (1 kg/m2)	1.21(1.17-1.24)	<0.0001
High blood pressure	1.09(0.91-1.30)	0.34
High blood glucose	1.43(1.23-1.68)	<0.0001
High triglycerides	1.26(1.04-1.51)	0.0167
low HDL cholesterol	1.34(1.15-1.57)	0.0003
Never smoker	Ref
Ex smoker	0.89(0.73-1.08)	0.24
Current smoker	0.94(0.79-1.11)	0.44
